# Supplementary material for: Resistance of PETG Materials on Thermocycling and Brushing
Source: Dent J (Basel). 2023 May 16;11(5):135. doi: 10.3390/dj11050135 (PMC10216975; doi:10.3390/dj11050135)
Supplement: Supplementary file 1 [file dentistry-11-00135-s001.zip]

Archive with 1 entries (1 files):
- dentistry-2319634-supplementary.pdf
